# Supplementary material for: Clinical Quality Control of MRI Total Kidney Volume Measurements in Autosomal Dominant Polycystic Kidney Disease
Source: Tomography. 2023 Jul 12;9(4):1341–55. doi: 10.3390/tomography9040107 (PMC10366880; doi:10.3390/tomography9040107)
Supplement: Supplementary file 1 [file tomography-09-00107-s001.zip]

Archive with 1 entries (1 files):
- tomography-2459473-supplementary.pdf
